# Supplementary material for: Analysis of the Mitogenomes of Two Helotid Species Provides New Insights into the Phylogenetic Relationship of the Basal Cucujoidea (Insecta: Coleoptera)
Source: Biology (Basel). 2023 Jan 14;12(1):135. doi: 10.3390/biology12010135 (PMC9855730; doi:10.3390/biology12010135)
Supplement: Supplementary file 1 [file biology-12-00135-s001.zip]

Archive with 1 entries (1 files):
- biology-2129827-supplementary.pdf
